# Supplementary material for: Identifying temporal eating patterns: a comparison of latent class analysis and dynamic time warping-based cluster analysis
Source: Am J Clin Nutr. 2026 Apr 15;123(6):101317. doi: 10.1016/j.ajcnut.2026.101317 (PMC13269345; doi:10.1016/j.ajcnut.2026.101317)
Supplement: Multimedia component 2 [file mmc2.xlsx]

## Sheet: Latent_class
Identifying temporal eating patterns: A comparison of latent class analysis and dynamic time warping-based cluster analysis: Beshada Rago Jima “Online Supplementary Material”
Participant Id	Conditional probability in class 1	Conditional probability in class 2	Conditional probability in class 3	Represented class
100	0.522	0.478	0	1
101	0.187	0.813	0	2
102	0.371	0.611	0.019	2
103	0.013	0.987	0	2
105	0.952	0.048	0	1
107	0.85	0.068	0.081	1
108	0.022	0.978	0	2
112	0.65	0.35	0	1
114	0.182	0.817	0	2
115	0.024	0.012	0.964	3
116	0.441	0.559	0	2
117	0.007	0.993	0	2
118	0.051	0.949	0	2
120	0.004	0.996	0	2
121	0.004	0.996	0	2
122	0.172	0.828	0	2
123	0.839	0.158	0.003	1
124	0.99	0.01	0	1
125	0.015	0.985	0	2
126	0.083	0.917	0	2
127	0.987	0.011	0.002	1
128	0.122	0.878	0	2
132	0.448	0.552	0	2
134	0.961	0.039	0	1
135	0.018	0.059	0.923	3
139	0.008	0.99	0.002	2
140	0.001	0	0.999	3
142	0.001	0.004	0.995	3
144	0.089	0.911	0	2
145	0.002	0.998	0	2
147	0.005	0.995	0	2
148	0.099	0.901	0	2
149	0	0	1	3
151	0.449	0.484	0.066	2
154	0.001	0.998	0.001	2
155	0.19	0.054	0.755	3
156	0.982	0.018	0	1
157	0.023	0.977	0	2
163	0.932	0.068	0	1
164	0.976	0.024	0	1
165	0.01	0.988	0.002	2
166	0.001	0	0.998	3
175	0.347	0.653	0	2
176	0.982	0.018	0	1
180	0.009	0.991	0	2
182	0.131	0.869	0	2
183	0.056	0.796	0.148	2
185	0.8	0.2	0	1
188	0	0	1	3
189	0.217	0.776	0.008	2
190	0.198	0.802	0	2
191	0.001	0.999	0	2
193	0.522	0.472	0.006	1
194	0.001	0.001	0.998	3
198	0.024	0.002	0.974	3
200	0.003	0.997	0	2
201	0.003	0.784	0.213	2
203	0.661	0.339	0	1
204	0.859	0.109	0.032	1
207	0.981	0.019	0	1
208	0.018	0.982	0	2
211	0.002	0.998	0	2
213	0.522	0.478	0	1
221	0.39	0.61	0	2
223	0.019	0.981	0	2
224	0.047	0.953	0	2
226	0.024	0.976	0.001	2
227	0.128	0.872	0	2
230	0.002	0.998	0	2
233	0.737	0.263	0	1
235	0.015	0.985	0	2
236	0.124	0.876	0	2
237	0.002	0.998	0	2
238	0.005	0	0.994	3
239	0.003	0.997	0	2
242	0.282	0.718	0	2
247	0	0	1	3
250	0.018	0.982	0	2
251	0.006	0.994	0	2
253	0.005	0.001	0.995	3
254	0.617	0.383	0	1
255	0.221	0.779	0	2
256	0	0	1	3
258	0.983	0.013	0.003	1
259	0	0	1	3
260	0	0	1	3
263	0	0	1	3
264	0.872	0.128	0	1
266	0.474	0.526	0	2
268	0.995	0.005	0	1
269	0.007	0	0.992	3
270	0.767	0.232	0	1
272	0.003	0.997	0	2
274	0.016	0.984	0	2
275	0	0	1	3
276	0.003	0.997	0	2
277	0.016	0.984	0	2
278	0.991	0.008	0.002	1
280	0.13	0.87	0	2
281	0.875	0.125	0	1
282	0.001	0.999	0	2
284	0.934	0.066	0	1
285	0	0	1	3
291	0.028	0.972	0	2
292	0.005	0.995	0	2
294	0.013	0.987	0	2
297	0.003	0	0.997	3
301	0.002	0.998	0	2
302	0.232	0.768	0	2
303	0.254	0.746	0	2
304	0.017	0.709	0.275	2
307	0.023	0.976	0	2
311	0.842	0.158	0	1
312	0.635	0.365	0	1
313	0.003	0.997	0	2
314	0	0	1	3
316	0.085	0.064	0.851	3
317	0.812	0.188	0	1
320	0	1	0	2
321	0.119	0.881	0	2
322	0.265	0.469	0.265	2
323	0.764	0.236	0	1
325	0.635	0.365	0	1
329	0	0	1	3
330	0.027	0.973	0	2
332	0.001	0.995	0.004	2
334	0	0	1	3
335	0.878	0.122	0	1
336	0.938	0.062	0	1
337	0.204	0.796	0	2
340	0.011	0.988	0.001	2
341	0.045	0.933	0.022	2
343	0.002	0.998	0	2
344	0.144	0.157	0.7	3
347	0.009	0.991	0	2
348	0.29	0.71	0	2
349	0.032	0.968	0	2
350	0.144	0.856	0	2
351	0.186	0.814	0	2
352	0	1	0	2
354	0.001	0.999	0	2
356	0.411	0.589	0	2
358	0.084	0.916	0	2
359	0	1	0	2
360	0	0	1	3
361	0	0	1	3
362	0.989	0.006	0.005	1
364	0.316	0.682	0.001	2
367	0.003	0.007	0.99	3
371	0.228	0.772	0	2
377	0	0	1	3
379	0.006	0.994	0	2
380	0.124	0.876	0	2
382	0.002	0.998	0	2
383	0.023	0.974	0.002	2
384	0.419	0.578	0.003	2
385	0.979	0.021	0	1
386	0.013	0.013	0.975	3
387	0.976	0.023	0	1
388	0.074	0.926	0	2
389	0.418	0.582	0	2
391	0.721	0.279	0	1
392	0.975	0.02	0.006	1
397	0.13	0.013	0.857	3
398	0.1	0.899	0.001	2
399	0.956	0.033	0.01	1
400	0.938	0.062	0	1
401	0.036	0.964	0	2
402	0.051	0.949	0	2
405	0.002	0.998	0	2
406	0.001	0.999	0	2
407	0.001	0.999	0	2
411	0.028	0.972	0	2
412	0.01	0.99	0	2
415	0.041	0.834	0.125	2
416	0.974	0.026	0	1
418	0.01	0.99	0	2
420	0.003	0.997	0	2
421	0.334	0.666	0	2
422	0	0	1	3
423	0	0	1	3
424	0.002	0.998	0	2
426	0.035	0.965	0	2
428	0.049	0.951	0	2
429	0.38	0.62	0	2
430	0.09	0.91	0	2
432	0.092	0.908	0	2
434	0.001	0.999	0	2
435	0.044	0.956	0	2
436	0.004	0.996	0	2
440	0.531	0.469	0	1
441	0.675	0.325	0	1
443	0.04	0.957	0.003	2
445	0.128	0.872	0	2
446	0.81	0.17	0.019	1
447	0.897	0.103	0	1
448	0.02	0.486	0.495	3
449	0.004	0.991	0.005	2
450	0.002	0.998	0	2
451	0.079	0.921	0	2
452	0.977	0.023	0	1
453	0.001	0.999	0	2
454	0.001	0.999	0	2
459	0.001	0.999	0	2
460	0.001	0.999	0	2
461	0.961	0.039	0	1
462	0.001	0.999	0	2
464	0	0.005	0.994	3
467	0.952	0.048	0	1
468	0.013	0.987	0	2
477	0.999	0.001	0	1
479	0.002	0.998	0	2
482	0.416	0.581	0.003	2
485	0.001	0.999	0	2
487	0.082	0.918	0	2
488	0.199	0.006	0.795	3
489	0	1	0	2
491	0.001	0.999	0	2
492	0	0	1	3
493	0.025	0.975	0	2
494	0.01	0.99	0	2
495	0.079	0.921	0	2
496	0.124	0.876	0	2
497	0	0	1	3
498	0.038	0.962	0	2
499	0.057	0.637	0.305	2
500	0.009	0.991	0	2
502	0.045	0.955	0	2
504	0.737	0.263	0	1
505	0.002	0	0.998	3
506	0.038	0.962	0	2
508	0.026	0.959	0.015	2
509	0.001	0.998	0.001	2
511	0.089	0.911	0	2
512	0.044	0.956	0	2
513	0	0	1	3
514	0.809	0.191	0	1
515	0.701	0.299	0	1
517	0.002	0.998	0	2
520	0.389	0.611	0	2
522	0.001	0.977	0.021	2
524	0.964	0.024	0.012	1
525	0.007	0.993	0	2
527	0.065	0.929	0.006	2
528	0.55	0.45	0	1
529	0.812	0.188	0	1
532	0.908	0.091	0	1
537	0.058	0.942	0	2
538	0.15	0.848	0.002	2
539	0.973	0.018	0.009	1
540	0.004	0.996	0	2
541	0.085	0.915	0	2
545	0.04	0.96	0	2
546	0.015	0.985	0	2
549	0.02	0.98	0	2
555	0.005	0.995	0	2
558	0.067	0.933	0	2
561	0.025	0.975	0	2
562	0.024	0.976	0	2
563	0.798	0.202	0	1
566	0.001	0.998	0.001	2
567	0.013	0.987	0	2
569	0	0	1	3
570	0.066	0.913	0.021	2
572	0.054	0.946	0	2
574	0.001	0.999	0	2
575	0.051	0.949	0	2
577	0.398	0.601	0.002	2
579	0.065	0.001	0.934	3
580	0.045	0.89	0.065	2
582	0.72	0.28	0.001	1
585	0.015	0.985	0	2
590	0	0	1	3
592	0	0	1	3
593	0.13	0.87	0	2
595	0.052	0.948	0	2
598	0.134	0.866	0	2
599	0.032	0.968	0	2
600	0.05	0.95	0	2
601	0.046	0.954	0	2
603	0.873	0.127	0	1
606	0	0	1	3
611	0.894	0.106	0	1
612	0.026	0.974	0	2
614	0.005	0.995	0	2
615	0.001	0.999	0	2
616	0	0	1	3
618	0.656	0.344	0	1
619	0.776	0.005	0.219	1
621	0.052	0.947	0.001	2
624	0.085	0.915	0	2
625	0.85	0.15	0	1
627	0.104	0.895	0	2
628	0.12	0.88	0	2
629	0	1	0	2
630	0.157	0.843	0	2
631	0	0	1	3
633	0.747	0.253	0	1
634	0.031	0.969	0	2
637	0.016	0.984	0	2
639	0.08	0.92	0	2
640	0.003	0.997	0	2
641	0.001	0.999	0	2
642	0.004	0.368	0.627	3
644	0.052	0.943	0.005	2
645	0.003	0.753	0.245	2
646	0.391	0.609	0	2
648	0.092	0.903	0.005	2
649	0.65	0.35	0	1
651	0.042	0.925	0.034	2
652	0.222	0.778	0	2
655	0.062	0.867	0.071	2
656	0.878	0.122	0	1
657	0.092	0.908	0.001	2
658	0.023	0.977	0	2
659	0.022	0.978	0	2
660	0	0	1	3
661	0.626	0.367	0.007	1
662	0.98	0.02	0	1
665	0.396	0.604	0	2
667	0.001	0	0.999	3
671	0	0	1	3
673	0.002	0.998	0	2
674	0.032	0.968	0	2
675	0.005	0.001	0.995	3
676	0.006	0.994	0	2
677	0	0	1	3
686	0.999	0.001	0	1
687	0.081	0.919	0	2
690	0.008	0.992	0	2
691	0	1	0	2
692	0.001	0	0.998	3
693	0	0	1	3
696	0.904	0.096	0	1
698	0.01	0.99	0	2
699	0.366	0.634	0	2
700	0	0	1	3
701	0.814	0.185	0	1
702	0.039	0.961	0	2
703	0.014	0.986	0	2
706	0.203	0.797	0	2
707	0.015	0.985	0	2
708	0.066	0.068	0.865	3
709	0.06	0.94	0	2
711	0.001	0.999	0	2
712	0.185	0.01	0.805	3
713	0.241	0.759	0	2
714	0.006	0	0.994	3
720	0.973	0.027	0	1
721	0.04	0.96	0	2
723	0.039	0.961	0	2
724	0.293	0.686	0.022	2
728	0.928	0.072	0	1
729	0.547	0.411	0.042	1
731	0.002	0.998	0	2
735	0.685	0.315	0	1
736	0.958	0.042	0	1
742	0.005	0.995	0	2
749	0.981	0.019	0	1
750	0	0	1	3
751	0.007	0.993	0	2
759	0.791	0.111	0.098	1
760	0.001	0.999	0	2
762	0.367	0.603	0.031	2
767	0.004	0	0.996	3
769	0.166	0.241	0.593	3
770	0.932	0.067	0	1
773	0.893	0.107	0	1
775	0.978	0.022	0	1
776	0.758	0.007	0.236	1
781	0.003	0.025	0.972	3
782	0.908	0.092	0	1
783	0	1	0	2
784	0.085	0.914	0.002	2
785	0.109	0.891	0	2
795	0	0	1	3
796	0.983	0.017	0	1
797	0.132	0.868	0	2
798	0.466	0.136	0.398	1
799	0.466	0.534	0	2
800	0.968	0.025	0.007	1
803	0.046	0.953	0	2
805	0.978	0.022	0	1
806	0.009	0.001	0.991	3
807	0.238	0.711	0.05	2
811	0.818	0.182	0	1
812	0.034	0.966	0	2
813	0.388	0.612	0	2
814	0.003	0.997	0	2
816	0.162	0.838	0	2
817	0.009	0.062	0.93	3
821	0.127	0.873	0	2
824	0.006	0.396	0.598	3
825	0.423	0.577	0	2
827	0.002	0.998	0	2
828	0.016	0.984	0	2
830	0	0	1	3
831	0.064	0.102	0.834	3
832	0.204	0.008	0.788	3
833	0.357	0.641	0.002	2
835	0.006	0.006	0.988	3
837	0.003	0.997	0	2
841	0.666	0.334	0	1
843	0.481	0.519	0	2
844	0	0	1	3
846	0.989	0.011	0	1
849	0	0	1	3
852	0.124	0.876	0	2
853	0	0.007	0.992	3
854	0	0	1	3
858	0.427	0.573	0	2
859	0.984	0	0.016	1
860	0.316	0.684	0	2
864	0.291	0.705	0.004	2
865	0	0.999	0.001	2
867	0.043	0.957	0	2
869	0.036	0.925	0.038	2
871	0	0	1	3
872	0.994	0.006	0	1
873	0.006	0.988	0.006	2
874	0.017	0.983	0	2
875	0.019	0.254	0.727	3
879	0	0	1	3
881	0.078	0.009	0.913	3
882	0.003	0.997	0	2
885	0.078	0.921	0	2
886	0.006	0.994	0	2
887	0.958	0.03	0.012	1
889	0.003	0.997	0	2
890	0.486	0.514	0	2
892	0.976	0.006	0.018	1
895	0.74	0.244	0.016	1
896	0.007	0.993	0	2
898	0.002	0.019	0.98	3
902	0.492	0.508	0	2
904	0.343	0.657	0	2
905	0.001	0.999	0	2
907	0	0	1	3
912	0.007	0.993	0	2
913	0.011	0.989	0	2
916	0.033	0.967	0	2
922	0	0	1	3
924	0.003	0.997	0	2
925	0.893	0.107	0	1
927	0.028	0.972	0	2
928	0	0	1	3
929	0.088	0.912	0	2
931	0.027	0.973	0	2
933	0.016	0.982	0.002	2
940	0	0	1	3
941	0.058	0.942	0	2
942	0	0.03	0.969	3
945	0.042	0.028	0.93	3
949	0.955	0.045	0	1
952	0.998	0.002	0	1
955	0.016	0	0.983	3
958	0.213	0.787	0	2
964	0.006	0	0.994	3
967	0.967	0.033	0	1
968	0.931	0.069	0	1
969	0	0	1	3
970	0.949	0.05	0	1
971	0.025	0.975	0	2
973	0	0	1	3
974	0.001	0.006	0.994	3
975	0.677	0.323	0	1
976	0.678	0.322	0	1
977	0.287	0.713	0	2
978	0	0	1	3
981	0.674	0.051	0.275	1
983	0.003	0.997	0	2
984	0.849	0.151	0	1
986	0.001	0.999	0	2
988	0.032	0.968	0	2
990	0.959	0.041	0	1
992	0.468	0.532	0	2
993	0.454	0.546	0	2
1002	0.019	0.126	0.855	3
1005	0.021	0.004	0.975	3
1006	0.596	0.404	0	1
1007	0.463	0.537	0	2
1009	0	1	0	2
1010	0.861	0.134	0.005	1
1011	0.015	0.985	0	2
1013	0.001	0	0.999	3
1015	0.203	0.025	0.772	3
1017	0.934	0.011	0.055	1
1018	0.823	0.176	0.001	1
1019	0.897	0.103	0	1
1020	0.002	0.998	0	2
1023	0.418	0.582	0	2
1024	0.001	0	0.999	3
1027	0.088	0.911	0	2
1028	0.007	0.949	0.044	2
1033	0.012	0.987	0.001	2
1036	0.966	0.034	0	1
1037	0.001	0	0.999	3
1043	0.658	0.342	0	1
1049	0.953	0.047	0	1
1050	0.124	0.876	0	2
1051	0	0	1	3
1052	0.837	0.162	0	1
1053	0.834	0.166	0	1
1054	0.764	0.235	0.002	1
1055	0.36	0.028	0.612	3
1056	0	0	1	3
1058	0.023	0.976	0	2
1060	0.012	0.988	0	2
1062	0.704	0.296	0	1
1064	0.577	0.04	0.383	1
1065	0.001	0.999	0	2
1066	0.272	0.72	0.009	2
1068	0.452	0.548	0	2
1069	0.856	0.144	0	1
1073	0.009	0.002	0.988	3
1074	0.007	0.022	0.971	3
1075	0.464	0.534	0.002	2
1076	0.767	0.177	0.056	1
1077	0.01	0.99	0	2
1078	0.333	0.667	0	2
1080	0.976	0.024	0	1
1081	0	0	1	3
1082	0.002	0.953	0.045	2
1083	0.064	0.936	0	2
1084	0.077	0.923	0	2
1087	0.96	0.04	0	1
1088	0.939	0.061	0	1
1091	0.004	0.995	0.001	2
1093	0.006	0.994	0	2
1094	0.315	0.682	0.003	2
1096	0.051	0.868	0.081	2
1097	0.243	0.757	0	2
1098	0	0	1	3
1100	0.082	0.918	0	2
1102	0.001	0.999	0	2
1106	0.057	0.943	0	2
1108	0.005	0.604	0.39	2
1113	0.804	0.196	0	1
1115	0.124	0.876	0	2
1116	0.923	0.073	0.005	1
1118	0.977	0.023	0	1
1119	0.036	0.002	0.962	3
1120	0.023	0.977	0	2
1122	0	1	0	2
1123	0.084	0.916	0	2
1125	0.184	0.816	0	2
1126	0.007	0.924	0.068	2
1128	0.051	0.265	0.684	3
1130	0.865	0.04	0.095	1
1134	0.036	0.964	0	2
1135	0.993	0.007	0	1
1137	0.001	0.999	0	2
1138	0.002	0.998	0	2
1139	0.002	0	0.998	3
1141	0	0	1	3
1143	0.005	0.993	0.002	2
1145	0	0	1	3
1146	0.826	0.107	0.068	1
1150	0.025	0.975	0	2
1153	0	0	1	3
1155	0.01	0.054	0.936	3
1158	0	0	1	3
1161	0	0	1	3
1163	0.006	0.994	0	2
1168	0.075	0.921	0.004	2
1169	0.999	0.001	0	1
1170	0.989	0.011	0	1
1177	0.391	0.489	0.12	2
1178	0.023	0.001	0.976	3
1182	0.042	0.958	0	2
1185	0	0	1	3
1189	0.613	0.387	0	1
1191	0.233	0.767	0	2
1192	0.019	0.981	0	2
1193	0	0	1	3
1195	0.035	0.965	0	2
1196	0	0	1	3
1197	0.044	0.937	0.019	2
1198	0	0	1	3
1200	0	0	1	3
1201	0	0	1	3
1205	0.853	0.147	0	1
1208	0.606	0.195	0.2	1
1210	0.99	0.01	0	1
1211	0.819	0.044	0.136	1
1212	0.625	0.3	0.076	1
1215	0	0	1	3
1216	0.999	0.001	0	1
1220	0	0	1	3
1221	0.533	0.467	0	1
1227	0.009	0.991	0	2
1228	0.038	0.962	0	2
1229	0.009	0.005	0.985	3
1233	0.578	0.422	0	1
1236	0.349	0.651	0	2
1237	0.744	0.256	0	1
1238	0.004	0	0.996	3
1241	0.335	0.665	0	2
1243	0.012	0.988	0	2
1244	0.962	0.038	0	1
1245	0.067	0.933	0	2
1246	0.003	0.99	0.007	2
1247	0	0	1	3
1248	0	0	1	3
1250	0.059	0.941	0	2
1254	0.012	0.988	0	2
1256	0	0	1	3
1258	0.015	0.976	0.009	2
1259	0.003	0.018	0.979	3
1262	0	0	1	3
1264	0.051	0.949	0.001	2
1265	0.014	0.986	0	2
1266	0.016	0.984	0	2
1270	0.575	0.425	0	1
1271	0.003	0.997	0	2
1272	0.001	0.999	0	2
1273	0.001	0	0.999	3
1276	0	0	1	3
1277	0.005	0.067	0.929	3
1280	0.952	0.048	0	1
1281	0.811	0.189	0	1
1282	0	0	1	3
1283	0.085	0.915	0	2
1286	0	0	1	3
1287	0.099	0.882	0.019	2
1288	0.198	0.802	0	2
1289	0.896	0.104	0	1
1291	0.06	0.925	0.016	2
1293	0	0	1	3
1294	0.368	0.631	0.001	2
1302	0.026	0.034	0.94	3
1303	0.369	0.631	0	2
1305	0.01	0.004	0.986	3
1307	0.003	0.997	0	2
1308	0.001	0.001	0.999	3
1309	0.001	0.999	0	2
1311	0	0.001	0.999	3
1312	0.368	0.632	0	2
1313	0	0	1	3
1314	0.608	0.007	0.385	1
1318	0.955	0.045	0	1
1319	0.328	0.672	0	2
1320	0.093	0.846	0.061	2
1321	0	0.003	0.997	3
1322	0	0	1	3
1325	0	0	1	3
1327	0.007	0.993	0	2
1328	0.009	0.323	0.667	3
1331	0	0	1	3
1339	0.03	0.97	0	2
1342	0.001	0.999	0	2
1344	0.787	0.213	0	1
1345	0	0	1	3
1346	0.021	0.979	0	2
1347	0.004	0.995	0.001	2
1348	0.982	0.018	0	1
1349	0.1	0.9	0	2
1350	0	0.999	0	2
1351	0	1	0	2
1354	0.374	0.626	0	2
1355	0.014	0	0.986	3
1356	0	0.002	0.998	3
1358	0.026	0.974	0	2
1359	0.038	0.961	0	2
1360	0	0	1	3
1365	0.992	0.008	0	1
1367	0	0	1	3
1368	0.978	0.022	0	1
1369	0.051	0.949	0	2
1372	0.004	0.996	0	2
1373	0.175	0.823	0.002	2
1374	0.221	0.779	0	2
